# Supplementary material for: TMEM97 regulates cholesterol biosynthesis and mitochondrial metabolism in gastric carcinoma
Source: iScience. 2026 Jul 14;29(8):116773. doi: 10.1016/j.isci.2026.116773 (PMC13382799; doi:10.1016/j.isci.2026.116773)
Supplement: Data S2. H-score quantification of xenograft tumor sections by immunohistochemical analysis [file mmc2.xlsx]

## Sheet: SREBF1
Grup	Num Detections	Num 1+	Num 2+	Num 3+	Num Negative	H-score
0	959	63	2		894	6.98644
0	950	76			874	8			0	32.059
0	938	71	1		866	7.78252			1	80.6878
0	969	266	8	1	694	29.4118			2	128.058
0	1009	71	2		936	7.4331			neg	0.0645995
0	851	118	2		731	14.3361
0	968	72	2	1	893	8.16116
0	965	139	3		823	15.0259
0	858	232	7		619	28.6713
0	1018	144	1		873	14.3418
0	951	373	41	4	533	49.1062
0	936	81	2	1	852	9.40171
0	900	157	2		741	17.8889
0	888	233	9		646	28.2658
0	990	146	1		843	14.9495
0	992	70			922	7.05645
0	955	17			938	1.7801
0	1020	61	1		958	6.17647
0	1041	300	3		738	29.3948
0	1069	478	9		582	46.3985
0	859	580	30	2	247	75.2037
0	848	587	34		227	77.2406
0	965	258	6		701	27.9793
0	1025	446	15		564	46.439
0	1016	318	3		695	31.8898
0	972	420	11		541	45.4733
0	1012	242	11	1	758	26.3834
0	908	589	60	2	257	78.7445
0	966	617	77	1	271	80.1242
0	1059	490	21		548	50.2361
0	1051	693	38	2	318	73.7393
0	957	380	50	1	526	50.4702
0	965	550	42	3	370	66.6321
0	912	81			831	8.88158
1	878	463	181	35	199	105.923
1	855	521	215	30	89	121.754
1	858	454	295	71	38	146.503
1	893	536	251	15	91	121.277
1	898	595	124	3	176	94.8775
1	880	231	21	1	627	31.3636
1	950	449	18		483	51.0526
1	922	509	188	14	211	100.542
1	936	358	9		569	40.1709
1	951	455	53	4	439	60.2524
1	980	530	247	89	114	131.735
1	950	329	40	5	576	44.6316
1	867	279	30	5	553	40.8304
1	976	473	97	15	391	72.9508
1	992	548	109	16	319	82.0565
1	870	541	118	3	208	90.3448
1	874	295	27	3	549	40.9611
1	978	503	98	12	365	75.1534
2	999	601	157	31	210	100.901
2	984	600	146	16	222	95.5285
2	908	586	167	8	147	103.965
2	950	550	126	5	269	86
2	1001	820	87	5	89	100.799
2	977	629	267	20	61	125.179
2	985	528	266	55	136	124.365
2	1000	583	301	58	58	135.9
2	937	588	93	6	250	84.5251
2	959	636	246	14	63	122.002
2	936	640	151	14	131	105.128
2	932	362	428	110	32	166.094
2	962	529	163	61	209	107.9
2	949	310	436	168	35	177.661
2	896	306	424	114	52	166.964
2	914	417	396	58	43	151.313
2	948	468	371	73	36	150.738
2	895	503	108	27	257	89.3855
2	922	287	398	209	28	185.466
2	847	254	431	140	22	181.346
neg	774	1			773	0.129199
neg	898				898	0

## Sheet: SREBF2
Grup	Num Detections	Num 1+	Num 2+	Num 3+	Num Negative	H-score
0	1024	37			987	3.61328
0	1027	84			943	8.17916			0	23.008
0	1070				1070	0			1	52.3486
0	1106	34			1072	3.07414			2	82.4644
0	1081	240	7	1	833	23.7743			neg	0
0	1068	156			912	14.6067
0	1053				1053	0
0	1026	155	4		867	15.8869
0	1045	4			1041	0.382775
0	1070	3			1067	0.280374
0	978	17	1		960	1.94274
0	960	4	3		953	1.04167
0	1007	13			994	1.29096
0	1098	220	16	1	861	23.224
0	1018	80	1		937	8.05501
0	1055	44			1011	4.17062
0	1047	11	2		1034	1.43266
0	1048	106	11	1	930	12.5
0	1070	9			1061	0.841121
0	1061	259	9		793	26.1074
0	935	294	11	1	629	34.1176
0	1032	448	46	4	534	53.4884
0	1023	99			924	9.67742
0	1008	74	2		932	7.7381
0	1027	1			1026	0.097371
0	1000	12			988	1.2
0	1088	18			1070	1.65441
0	1028	46	1	1	980	4.96109
0	1106	28			1078	2.53165
0	1061	143	1		917	13.6664
0	988	13			975	1.31579
0	1073	394	27		652	41.7521
0	1049	590	82	5	372	73.3079
0	1073	685	165	8	215	96.8313
0	1126	703	142	6	275	89.254
0	1043	655	41		347	70.6616
0	1057	712	56		289	77.9565
0	953	343	25	1	584	41.553
0	931	252	4		675	27.927
0	1083	330	15		738	33.241
0	1111	463	43	1	604	49.685
0	1076	180	1		895	16.9145
0	1095	625	159	12	299	89.4064
1	1054	568	199	118	169	125.237
1	1118	526	261	138	193	130.769
1	989	243	11	8	727	29.2214
1	972	234	35	9	694	34.0535
1	1069	597	217	60	195	113.283
1	1036	501	125	26	384	80.0193
1	992	562	121	22	287	87.7016
1	928	39	7		886	5.71121
1	931	39	7		889	5.6928
1	923	14	9		908	3.46696
1	957	317	7		633	34.5873
1	981	78	4	1	898	9.07238
1	948	115	13	4	816	16.1392
1	917	370	23	4	520	46.6739
1	994	470	22	1	501	52.0121
1	912	403	50	8	451	57.7851
1	967	579	70	5	313	75.9049
1	890	226	26	11	627	34.9438
2	1031	483	78	18	452	67.2163
2	996	433	51	6	506	55.5221
2	931	315	32	2	582	41.3534
2	963	311	27	1	624	38.2139
2	982	331	47	1	603	43.5845
2	1011	491	268	58	194	118.793
2	1011	453	52	6	500	56.8744
2	1011	480	121	29	381	80.0198
2	1057	557	97	9	394	73.6045
2	1092	551	132	14	395	78.4799
2	1114	689	299	37	89	125.494
2	1155	712	139	6	298	87.2727
2	1163	635	164	24	340	88.994
2	1049	426	50	2	571	50.715
2	1008	520	144	17	327	85.2183
2	998	597	280	63	58	134.87
2	1033	417	112	37	467	72.7977
2	996	360	129	45	462	75.6024
2	1011	609	154	22	226	97.2305
2	1009	682	160	22	145	105.847
2	981	690	137	5	149	99.7961
2	977	614	235	37	91	122.313
2	984	441	29	1	513	51.0163
2	957	564	284	32	77	128.318
neg	850				850	0
neg	875				875	0

## Sheet: SQLE
Grup	Num Detections	Num 1+	Num 2+	Num 3+	Num Negative	H-score
0	1048	163	357	492	36	224.523
0	1034	175	533	308	18	209.381			0	257.827
0	991	101	455	434	1	233.401			1	192.297
0	1055	131	513	401	10	223.697			2	115.982
0	1005	33	252	719	1	268.06			negatif	0
0	1021	71	320	619	11	251.518
0	1032	33	286	713		265.891
0	1070	32	218	819	1	273.364
0	1068	54	265	745	4	263.951
0	1076	29	229	814	4	272.212
0	1062	14	170	878		281.356
0	972	20	106	842	4	283.745
0	1041	86	382	572	1	246.494
0	1034	13	194	827		278.723
0	1010	86	346	576	2	248.119
0	976	29	265	679	3	265.984
0	940	16	151	770	3	279.574
0	924	47	198	668	11	264.827
0	993	57	275	658	3	259.919
0	1021	46	289	683	3	261.802
1	1075	504	354	140	77	151.814
1	1010	475	344	130	61	153.762
1	1057	681	161	43	172	107.096
1	996	667	140	31	158	104.418
1	1010	631	80	25	274	85.7426
1	1034	550	272	63	149	124.081
1	1066	537	232	76	221	115.291
1	996	188	540	260	8	205.622
1	960	341	445	168	6	180.729
1	1074	39	644	391		232.775
1	992	123	530	337	2	221.169
1	1014	127	553	333	1	220.118
1	1004	78	428	497	1	241.534
1	1015	81	376	554	4	245.813
1	986	83	511	379	13	227.383
1	999	135	527	329	8	217.818
1	1008	40	370	594	4	254.167
1	1033	46	360	619	8	253.921
1	1032	47	276	700	9	261.531
1	1074	59	487	519	9	241.155
2	1056	630	289	72	65	134.848
2	1027	558	218	53	198	112.269
2	990	609	156	52	173	108.788
2	1038	599	284	40	115	123.988
2	984	592	230	50	112	122.154
2	961	503	235	102	121	133.091
2	1066	502	303	148	113	145.591
2	1034	620	257	69	88	129.691
2	1041	535	313	82	111	135.159
2	997	604	94	16	283	84.2528
2	1037	620	109	31	277	89.7782
2	995	528	116	53	298	92.3618
2	1057	645	42	6	364	70.6717
2	1093	503	290	73	227	119.122
2	1078	678	147	36	217	100.186
2	1098	582	299	112	105	138.069
2	1059	576	329	64	90	134.655
2	1012	472	289	74	177	125.692
2	1001	516	169	60	256	103.297
neg	1000				1000	0
neg	991				991	0
neg	999				999	0

## Sheet: LDLR
Grup	Num Detections	Num 1+	Num 2+	Num 3+	Num Negative	H-score
0	1051	582	357	57	55	139.581
0	1215	803	228	35	149	112.263			0	178.629
0	1109	766	136	32	175	102.254			1	141.808
0	992	523	283	83	103	134.879			2	128.041
0	888	258	416	190	24	186.937			negatif	0
0	1044	387	426	175	56	168.966
0	1137	640	376	80	41	143.536
0	1012	128	561	320	3	218.379
0	1002	281	488	223	10	192.216
0	1057	443	388	130	96	152.223
0	1027	281	554	172	20	185.492
0	1026	79	233	705	9	259.259
0	1036	285	434	277	40	191.506
0	1123	84	347	692		254.141
0	1020	198	337	459	26	220.49
0	1041	336	493	199	13	184.342
0	1058	503	394	101	60	150.662
0	984	442	382	108	52	155.488
0	997	405	410	137	45	164.092
0	1065	266	544	237	18	193.897
0	1095	261	610	219	5	195.251
0	1039	156	589	294		213.282
0	968	292	425	214	37	184.298
0	1100	184	538	375	3	216.818
0	1109	163	502	431	13	221.821
0	1160	171	647	338	4	213.707
0	1040	436	454	114	36	162.115
0	956	251	465	220	20	192.573
0	992	473	290	114	115	140.625
0	970	374	309	183	104	158.866
0	908	386	308	129	85	152.974
0	904	379	305	132	88	153.208
1	1093	371	602	111	9	174.565
1	1021	692	189	12	128	108.325
1	988	408	426	113	41	161.842
1	937	517	215	57	148	119.317
1	981	650	138	10	183	97.4516
1	1075	382	597	87	9	170.884
1	976	515	213	57	191	113.934
1	1024	483	238	163	140	141.406
1	967	409	295	116	147	139.297
1	1007	576	209	30	192	107.646
1	968	460	314	137	57	154.855
1	1054	591	307	44	112	126.85
1	1020	527	364	54	75	138.922
1	1012	465	391	87	69	149.012
1	1036	462	398	90	86	147.49
1	956	428	350	88	90	145.607
1	958	331	423	180	24	179.228
1	1095	503	399	159	34	162.374
1	1012	440	305	218	49	168.379
1	952	457	257	85	153	128.782
2	1119	342	394	293	90	179.535
2	1074	384	406	211	73	170.298
2	1069	430	375	101	163	138.728
2	1049	387	350	138	174	143.089
2	1033	420	293	107	213	128.461
2	1048	492	346	122	88	147.901
2	1049	657	260	54	78	127.645
2	1069	561	421	62	25	148.644
2	1038	709	213	39	77	120.617
2	1069	413	75	18	563	57.7175
2	1064	699	123	13	229	92.4812
2	1028	659	224	32	113	117.023
2	938	518	155	30	235	97.8678
2	930	498	117	31	284	88.7097
2	978	593	183	54	148	114.622
2	1047	579	265	85	118	130.277
2	1013	554	310	87	62	141.658
2	995	483	340	107	65	149.146
2	1004	580	214	72	138	121.912
2	1015	626	196	77	116	123.054
2	1018	441	305	124	148	139.784
2	928	433	238	85	172	125.431
2	1004	436	308	119	141	140.339
neg	999				999	0

## Sheet: HMGCR
Grup	Num Detections	Num 1+	Num 2+	Num 3+	Num Negative	H-score
0	1029	401	544	67	17	164.237
0	978	265	581	117	15	181.8			0	159.235
0	917	247	541	110	19	180.916			1	158.824
0	1068	766	167	2	133	103.558			2	189.726
0	1074	308	577	181	8	186.685			neg	0.496826
0	1175	598	379	110	88	143.489
0	1163	578	429	86	70	145.658
0	1063	420	537	86	20	164.817
0	1084	452	506	101	25	163.007
0	1150	258	715	168	9	190.609
0	1117	631	336	39	111	127.126
0	1098	276	733	82	7	181.056
0	1064	479	526	31	28	152.632
0	1114	522	546	42	4	156.194
0	1176	896	202	3	75	111.31
0	1142	488	581	55	18	158.932
0	1053	397	586	57	13	165.242
0	1045	303	555	180	7	186.89
0	1111	561	483	45	22	149.595
0	1213	412	691	106	4	174.114
0	1098	408	582	103	5	171.311
0	1097	594	403	31	69	136.098
0	1028	392	549	76	11	167.121
1	1007	704	261	18	24	127.11
1	1050	483	443	75	49	151.81
1	1031	583	373	41	34	140.834
1	1005	432	409	95	69	152.736
1	1113	669	350	57	37	138.365
1	1075	607	396	48	24	143.535
1	986	344	459	149	34	173.327
1	1016	299	548	152	17	182.185
1	989	354	499	123	13	174.014
1	1113	529	483	83	18	156.694
1	1087	471	525	80	11	162.006
1	1067	221	467	377	2	214.246
1	1073	390	470	185	28	175.676
1	1036	229	514	285	8	203.861
1	1052	186	554	311	1	211.692
1	964	465	427	43	29	150.207
1	980	690	230	8	52	119.796
1	980	459	478	38	5	156.02
1	979	468	427	47	37	149.438
1	1042	647	295	29	71	127.063
1	956	574	267	28	87	124.686
2	973	316	330	185	142	157.348
2	1051	386	522	114	29	168.601
2	1100	244	535	277	44	195
2	1054	93	685	275	1	217.078
2	1036	136	437	448	15	227.22
2	1038	103	427	480	28	230.925
2	1034	61	358	607	8	251.257
2	1014	450	397	89	78	149.014
2	1048	419	554	65	10	164.313
2	1144	530	522	77	15	157.78
2	1036	458	528	40	10	157.722
2	1070	188	623	245	14	202.71
2	1036	157	620	255	4	208.687
2	1055	210	650	180	15	194.313
2	1042	180	647	198	17	198.464
2	1086	281	573	218	14	191.621
2	1074	218	594	256	6	202.421
2	1049	184	642	214	9	201.144
2	1077	522	386	99	70	147.725
2	1072	447	418	184	23	171.175
neg	929	17			912	1.82992
neg	1071	5			1066	0.466853
neg	1066	1			1065	0.0938086
neg	1069	1			1068	0.0935454
neg	968				968	0
